# Supplementary material for: Integrating heterogeneous data to address endemic diseases in broiler production: insights from a Polish case study
Source: BMC Vet Res. 2026 Mar 9;22:231. doi: 10.1186/s12917-026-05341-x (PMC13085543; doi:10.1186/s12917-026-05341-x)
Supplement: Supplementary file 2 — Additional file 2: Description of the grouping or data integration rule used to define the variable used in the analysis. The file is organised in a workbook containing four worksheets. The first worksheet describes the workbook. The second worksheet contains the logic tree used for data integration to define the evidence of virus circulation in the ‘screened flocks’ using available information from the results of the ELISA tests, RT-PCR and provided vaccines. The third worksheet presents the grouping logic used to define the forty variables under the 'necropsy lesion' theme used in the analysis. The last worksheet presents the grouping logic used to define the 19 variables in the theme 'bacteria status' used in the study. [file 12917_2026_5341_MOESM2_ESM.xlsx]

## Sheet: Table description
Workbook objectif	Description of the grouping or data intergation rule used to define the variable used in the analysis
Worksheet name	Description	Comment
Viral circualtion	Logic tree used for data integration to define the evidence of virus circulation in the screened flock using available information from the results of the ELISA tests, RT-PCR and provided vaccines.	The threshold values were defined using the expertise of laboratory SLW BIOLAB s. c, as well as Royal GD for IDEXX tests. For the Biocheck tests, the results were based on the known association between both tests. This association were defined by the result of a 17043 accredited international proficiency testing scheme (PTS) organised by Royal GD in the Netherlands. During the PTS, 8 similar seru…
Lesion grouping	Grouping logic used to define the forty variables under the 'necropsy lesion' theme used in the analysis	Lesion described by the SLW biolab were cleaned and regrouped by main function and disease type by the researchers. The grouping was validated by phathologist who also atttributed to all lesions a confidence score.
Bacteria grouping	Grouping logic used to define the 19 variables in the theme 'bacteria status' used in the analysis	Bacteria identified in the data were regrouped into the highest available taxa. Amongst the identified bacteria, three, highlighted in yellow in the table, were removed due to their known absence of pathogenicity (recorded by the laboratory for other purposes).

## Sheet: Viral circulation
Virus strain	Vaccination (type or yes/no)	Serological test	Threshold values (mean of all 23 tested birds in the flock - geometric mean)*	RT-PCR test results	Field viral circulation category	Comments
IB MASS	No	IDEXX	<2000	Neg	No
IB MASS	No	IDEXX	<2000	Pos	Yes
IB MASS	No	IDEXX	2000 - 3000	Neg	SUS - suspicion of virus circulation	Yes if other strain detected at RT-PCR and not vaccinated
IB MASS	No	IDEXX	2000 - 3000	Pos	Yes
IB MASS	No	IDEXX	>3000	Neg	HSUS - high suspicion of virus circulation- Very probable circulation	Yes if other strain detected at RT-PCR and not vaccinated
IB MASS	No	IDEXX	>3000	Pos	Yes
IB MASS	Yes	IDEXX	<2000	Neg	No
IB MASS	Yes	IDEXX	<2000	Pos	No
IB MASS	Yes	IDEXX	2000 - 3000	Neg	No	Yes if other strain detected at RT-PCR and not vaccinated
IB MASS	Yes	IDEXX	2000 - 3000	Pos	No	Yes if other strain detected at RT-PCR and not vaccinated
IB MASS	Yes	IDEXX	>3000	Neg	HSUS - high suspicion of virus circulation- Very probable circulation	Yes if other strain detected at RT-PCR and not vaccinated
IB MASS	Yes	IDEXX	>3000	Pos	HSUS - high suspicion of virus circulation- Very probable circulation	Yes if other strain detected at RT-PCR and not vaccinated
IB 793B	No	IDEXX	<2000	Neg	No
IB 793B	No	IDEXX	<2000	Pos	Yes
IB 793B	No	IDEXX	2000 - 3000	Neg	SUS - suspicion of virus circulation	Yes if other strain detected at RT-PCR and not vaccinated
IB 793B	No	IDEXX	2000 - 3000	Pos	Yes
IB 793B	No	IDEXX	>3000	Neg	HSUS - high suspicion of virus circulation- Very probable circulation	Yes if other strain detected at RT-PCR and not vaccinated
IB 793B	No	IDEXX	>3000	Pos	Yes
IB 793B	Yes	IDEXX	<2000	Neg	No
IB 793B	Yes	IDEXX	<2000	Pos	No
IB 793B	Yes	IDEXX	2000 - 3000	Neg	No	Yes if other strain detected at RT-PCR and not vaccinated
IB 793B	Yes	IDEXX	2000 - 3000	Pos	No	Yes if other strain detected at RT-PCR and not vaccinated
IB 793B	Yes	IDEXX	>3000	Neg	HSUS - high suspicion of virus circulation- Very probable circulation	Yes if other strain detected at RT-PCR and not vaccinated
IB 793B	Yes	IDEXX	>3000	Pos	HSUS - high suspicion of virus circulation- Very probable circulation	Yes if other strain detected at RT-PCR and not vaccinated
IB QX	No	IDEXX	<2000	Neg	No
IB QX	No	IDEXX	<2000	Pos	Yes
IB QX	No	IDEXX	2000 - 3000	Neg	SUS - suspicion of virus circulation	Yes if other strain detected at RT-PCR and not vaccinated
IB QX	No	IDEXX	2000 - 3000	Pos	Yes
IB QX	No	IDEXX	>3000	Neg	HSUS - high suspicion of virus circulation- Very probable circulation	Yes if other strain detected at RT-PCR and not vaccinated
IB QX	No	IDEXX	>3000	Pos	Yes
IB QX	Yes	IDEXX	<2000	Neg	No
IB QX	Yes	IDEXX	<2000	Pos	No
IB QX	Yes	IDEXX	2000 - 3000	Neg	No	Yes if other strain detected at RT-PCR and not vaccinated
IB QX	Yes	IDEXX	2000 - 3000	Pos	No	Yes if other strain detected at RT-PCR and not vaccinated
IB QX	Yes	IDEXX	>3000	Neg	HSUS - high suspicion of virus circulation- Very probable circulation	Yes if other strain detected at RT-PCR and not vaccinated
IB QX	Yes	IDEXX	>3000	Pos	HSUS - high suspicion of virus circulation- Very probable circulation	Yes if other strain detected at RT-PCR and not vaccinated
IB VAR2	No	IDEXX	<2000	Neg	No
IB VAR2	No	IDEXX	<2000	Pos	Yes
IB VAR2	No	IDEXX	2000 - 3000	Neg	SUS - suspicion of virus circulation	Yes if other strain detected at RT-PCR and not vaccinated
IB VAR2	No	IDEXX	2000 - 3000	Pos	Yes
IB VAR2	No	IDEXX	>3000	Neg	HSUS - high suspicion of virus circulation- Very probable circulation	Yes if other strain detected at RT-PCR and not vaccinated
IB VAR2	No	IDEXX	>3000	Pos	Yes
IB VAR2	Yes	IDEXX	<2000	Neg	No
IB VAR2	Yes	IDEXX	<2000	Pos	No
IB VAR2	Yes	IDEXX	2000 - 3000	Neg	No	Yes if other strain detected at RT-PCR and not vaccinated
IB VAR2	Yes	IDEXX	2000 - 3000	Pos	No	Yes if other strain detected at RT-PCR and not vaccinated
IB VAR2	Yes	IDEXX	>3000	Neg	HSUS - high suspicion of virus circulation- Very probable circulation	Yes if other strain detected at RT-PCR and not vaccinated
IB VAR2	Yes	IDEXX	>3000	Pos	HSUS - high suspicion of virus circulation- Very probable circulation	Yes if other strain detected at RT-PCR and not vaccinated
IB IB80	No	IDEXX	<2000	Neg	No
IB IB80	No	IDEXX	<2000	Pos	Yes
IB IB80	No	IDEXX	2000 - 3000	Neg	SUS - suspicion of virus circulation	Yes if other strain detected at RT-PCR and not vaccinated
IB IB80	No	IDEXX	2000 - 3000	Pos	Yes
IB IB80	No	IDEXX	>3000	Neg	HSUS - high suspicion of virus circulation- Very probable circulation	Yes if other strain detected at RT-PCR and not vaccinated
IB IB80	No	IDEXX	>3000	Pos	Yes
IB IB80	Yes	IDEXX	<2000	Neg	X	No Vaccines available for this strain
IB IB80	Yes	IDEXX	<2000	Pos	X	No Vaccines available for this strain
IB IB80	Yes	IDEXX	2000 - 3000	Neg	X	No Vaccines available for this strain
IB IB80	Yes	IDEXX	2000 - 3000	Pos	X	No Vaccines available for this strain
IB IB80	Yes	IDEXX	>3000	Neg	X	No Vaccines available for this strain
IB IB80	Yes	IDEXX	>3000	Pos	X	No Vaccines available for this strain
IB D74	No	IDEXX	<2000	Neg	No
IB D74	No	IDEXX	<2000	Pos	Yes
IB D74	No	IDEXX	2000 - 3000	Neg	SUS - suspicion of virus circulation	Yes if other strain detected at RT-PCR and not vaccinated
IB D74	No	IDEXX	2000 - 3000	Pos	Yes
IB D74	No	IDEXX	>3000	Neg	Very probable circulation	Yes if other strain detected at RT-PCR and not vaccinated
IB D74	No	IDEXX	>3000	Pos	Yes
IB D74	Yes	IDEXX	<2000	Neg	No
IB D74	Yes	IDEXX	<2000	Pos	No
IB D74	Yes	IDEXX	2000 - 3000	Neg	No	Yes if other strain detected at RT-PCR and not vaccinated
IB D74	Yes	IDEXX	2000 - 3000	Pos	No	Yes if other strain detected at RT-PCR and not vaccinated
IB D74	Yes	IDEXX	>3000	Neg	Very probable circulation	Yes if other strain detected at RT-PCR and not vaccinated
IB D74	Yes	IDEXX	>3000	Pos	Very probable circulation	Yes if other strain detected at RT-PCR and not vaccinated
IB MASS	No	BIOCHEK	<4000	Neg	No
IB MASS	No	BIOCHEK	<4000	Pos	Yes
IB MASS	No	BIOCHEK	4000-6000	Neg	SUS - suspicion of virus circulation	Yes if other strain detected at RT-PCR and not vaccinated
IB MASS	No	BIOCHEK	4000-6000	Pos	Yes
IB MASS	No	BIOCHEK	>6000	Neg	HSUS - high suspicion of virus circulation- Very probable circulation	Yes if other strain detected at RT-PCR and not vaccinated
IB MASS	No	BIOCHEK	>6000	Pos	Yes
IB MASS	Yes	BIOCHEK	<4000	Neg	No
IB MASS	Yes	BIOCHEK	<4000	Pos	No
IB MASS	Yes	BIOCHEK	4000-6000	Neg	No	Yes if other strain detected at RT-PCR and not vaccinated
IB MASS	Yes	BIOCHEK	4000-6000	Pos	No	Yes if other strain detected at RT-PCR and not vaccinated
IB MASS	Yes	BIOCHEK	>6000	Neg	HSUS - high suspicion of virus circulation- Very probable circulation	Yes if other strain detected at RT-PCR and not vaccinated
IB MASS	Yes	BIOCHEK	>6000	Pos	HSUS - high suspicion of virus circulation- Very probable circulation	Yes if other strain detected at RT-PCR and not vaccinated
IB 793B	No	BIOCHEK	<4000	Neg	No
IB 793B	No	BIOCHEK	<4000	Pos	Yes
IB 793B	No	BIOCHEK	4000-6000	Neg	SUS - suspicion of virus circulation	Yes if other strain detected at RT-PCR and not vaccinated
IB 793B	No	BIOCHEK	4000-6000	Pos	Yes
IB 793B	No	BIOCHEK	>6000	Neg	HSUS - high suspicion of virus circulation- Very probable circulation	Yes if other strain detected at RT-PCR and not vaccinated
IB 793B	No	BIOCHEK	>6000	Pos	Yes
IB 793B	Yes	BIOCHEK	<4000	Neg	No
IB 793B	Yes	BIOCHEK	<4000	Pos	No
IB 793B	Yes	BIOCHEK	4000-6000	Neg	No	Yes if other strain detected at RT-PCR and not vaccinated
IB 793B	Yes	BIOCHEK	4000-6000	Pos	No	Yes if other strain detected at RT-PCR and not vaccinated
IB 793B	Yes	BIOCHEK	>6000	Neg	HSUS - high suspicion of virus circulation- Very probable circulation	Yes if other strain detected at RT-PCR and not vaccinated
IB 793B	Yes	BIOCHEK	>6000	Pos	HSUS - high suspicion of virus circulation- Very probable circulation	Yes if other strain detected at RT-PCR and not vaccinated
IB QX	No	BIOCHEK	<4000	Neg	No
IB QX	No	BIOCHEK	<4000	Pos	Yes
IB QX	No	BIOCHEK	4000-6000	Neg	SUS - suspicion of virus circulation	Yes if other strain detected at RT-PCR and not vaccinated
IB QX	No	BIOCHEK	4000-6000	Pos	Yes
IB QX	No	BIOCHEK	>6000	Neg	HSUS - high suspicion of virus circulation- Very probable circulation	Yes if other strain detected at RT-PCR and not vaccinated
IB QX	No	BIOCHEK	>6000	Pos	Yes
IB QX	Yes	BIOCHEK	<4000	Neg	No
IB QX	Yes	BIOCHEK	<4000	Pos	No
IB QX	Yes	BIOCHEK	4000-6000	Neg	No	Yes if other strain detected at RT-PCR and not vaccinated
IB QX	Yes	BIOCHEK	4000-6000	Pos	No	Yes if other strain detected at RT-PCR and not vaccinated
IB QX	Yes	BIOCHEK	>6000	Neg	HSUS - high suspicion of virus circulation- Very probable circulation	Yes if other strain detected at RT-PCR and not vaccinated
IB QX	Yes	BIOCHEK	>6000	Pos	HSUS - high suspicion of virus circulation- Very probable circulation	Yes if other strain detected at RT-PCR and not vaccinated
IB VAR2	No	BIOCHEK	<4000	Neg	No
IB VAR2	No	BIOCHEK	<4000	Pos	Yes
IB VAR2	No	BIOCHEK	4000-6000	Neg	SUS - suspicion of virus circulation	Yes if other strain detected at RT-PCR and not vaccinated
IB VAR2	No	BIOCHEK	4000-6000	Pos	Yes
IB VAR2	No	BIOCHEK	>6000	Neg	HSUS - high suspicion of virus circulation- Very probable circulation	Yes if other strain detected at RT-PCR and not vaccinated
IB VAR2	No	BIOCHEK	>6000	Pos	Yes
IB VAR2	Yes	BIOCHEK	<4000	Neg	No
IB VAR2	Yes	BIOCHEK	<4000	Pos	No
IB VAR2	Yes	BIOCHEK	4000-6000	Neg	No	Yes if other strain detected at RT-PCR and not vaccinated
IB VAR2	Yes	BIOCHEK	4000-6000	Pos	No	Yes if other strain detected at RT-PCR and not vaccinated
IB VAR2	Yes	BIOCHEK	>6000	Neg	HSUS - high suspicion of virus circulation- Very probable circulation	Yes if other strain detected at RT-PCR and not vaccinated
IB VAR2	Yes	BIOCHEK	>6000	Pos	HSUS - high suspicion of virus circulation- Very probable circulation	Yes if other strain detected at RT-PCR and not vaccinated
IB IB80	No	BIOCHEK	<4000	Neg	No
IB IB80	No	BIOCHEK	<4000	Pos	Yes
IB IB80	No	BIOCHEK	4000-6000	Neg	SUS - suspicion of virus circulation	Yes if other strain detected at RT-PCR and not vaccinated
IB IB80	No	BIOCHEK	4000-6000	Pos	Yes
IB IB80	No	BIOCHEK	>6000	Neg	HSUS - high suspicion of virus circulation- Very probable circulation	Yes if other strain detected at RT-PCR and not vaccinated
IB IB80	No	BIOCHEK	>6000	Pos	Yes
IB IB80	Yes	BIOCHEK	<4000	Neg	X	No Vaccines available for this strain
IB IB80	Yes	BIOCHEK	<4000	Pos	X	No Vaccines available for this strain
IB IB80	Yes	BIOCHEK	4000-6000	Neg	X	No Vaccines available for this strain
IB IB80	Yes	BIOCHEK	4000-6000	Pos	X	No Vaccines available for this strain
IB IB80	Yes	BIOCHEK	>6000	Neg	X	No Vaccines available for this strain
IB IB80	Yes	BIOCHEK	>6000	Pos	X	No Vaccines available for this strain
IB D74	No	BIOCHEK	<4000	Neg	No
IB D74	No	BIOCHEK	<4000	Pos	Circulation
IB D74	No	BIOCHEK	4000-6000	Neg	SUS - suspicion of virus circulation	Yes if other strain detected at RT-PCR and not vaccinated
IB D74	No	BIOCHEK	4000-6000	Pos	Yes
IB D74	No	BIOCHEK	>6000	Neg	HSUS - high suspicion of virus circulation- Very probable circulation	Yes if other strain detected at RT-PCR and not vaccinated
IB D74	No	BIOCHEK	>6000	Pos	Yes
IB D74	Yes	BIOCHEK	<4000	Neg	No
IB D74	Yes	BIOCHEK	4000-6000	Pos	No
IB D74	Yes	BIOCHEK	4000-6000	Neg	No	Yes if other strain detected at RT-PCR and not vaccinated
IB D74	Yes	BIOCHEK	>6000	Pos	No	Yes if other strain detected at RT-PCR and not vaccinated
IB D74	Yes	BIOCHEK	>6000	Neg	HSUS - high suspicion of virus circulation- Very probable circulation	Yes if other strain detected at RT-PCR and not vaccinated
IB D74	Yes	BIOCHEK	>6000	Pos	HSUS - high suspicion of virus circulation- Very probable circulation	Yes if other strain detected at RT-PCR and not vaccinated
IBD	live but not M.B.	IDEXX	<4000	VV-Neg NV-Neg	No
IBD	live but not M.B.	IDEXX	<4000	VV-Pos NV-Neg	Yes
IBD	live but not M.B.	IDEXX	<4000	VV-Neg NV-Pos	No
IBD	live but not M.B.	IDEXX	<4000	VV-Pos NV-Pos	Yes
IBD	live but not M.B.	IDEXX	>4000	VV-Neg NV-Neg	SUS - suspicion of virus circulation
IBD	live but not M.B.	IDEXX	>4000	VV-Pos NV-Neg	Yes
IBD	live but not M.B.	IDEXX	>4000	VV-Neg NV-Pos	SUS - suspicion of virus circulation
IBD	live but not M.B.	IDEXX	>4000	VV-Pos NV-Pos	Yes
IBD	live - MB	IDEXX	<4000	VV-Neg NV-Neg	No
IBD	live - MB	IDEXX	<4000	VV-Pos NV-Neg	No
IBD	live - MB	IDEXX	<4000	VV-Neg NV-Pos	No
IBD	live - MB	IDEXX	<4000	VV-Pos NV-Pos	No
IBD	live - MB	IDEXX	>4000	VV-Neg NV-Neg	SUS - suspicion of virus circulation
IBD	live - MB	IDEXX	>4000	VV-Pos NV-Neg	SUS - suspicion of virus circulation
IBD	live - MB	IDEXX	>4000	VV-Neg NV-Pos	SUS - suspicion of virus circulation
IBD	live - MB	IDEXX	>4000	VV-Pos NV-Pos	SUS - suspicion of virus circulation
IBD	Vector	IDEXX	<2000	VV-Neg NV-Neg	No
IBD	Vector	IDEXX	<2000	VV-Pos NV-Neg	Yes
IBD	Vector	IDEXX	<2000	VV-Neg NV-Pos	No
IBD	Vector	IDEXX	<2000	VV-Pos NV-Pos	Yes
IBD	Vector	IDEXX	>2000	VV-Neg NV-Neg	SUS - suspicion of virus circulation
IBD	Vector	IDEXX	>2000	VV-Pos NV-Neg	Yes
IBD	Vector	IDEXX	>2000	VV-Neg NV-Pos	SUS - suspicion of virus circulation
IBD	Vector	IDEXX	>2000	VV-Pos NV-Pos	Yes
IBD	live	BIOCHEK	<12000	VV-Neg NV-Neg	No
IBD	live	BIOCHEK	<12000	VV-Pos NV-Neg	Yes
IBD	live	BIOCHEK	<12000	VV-Neg NV-Pos	No
IBD	live	BIOCHEK	<12000	VV-Pos NV-Pos	Yes
IBD	live	BIOCHEK	>12000	VV-Neg NV-Neg	SUS - suspicion of virus circulation
IBD	live	BIOCHEK	>12000	VV-Pos NV-Neg	Yes
IBD	live	BIOCHEK	>12000	VV-Neg NV-Pos	SUS - suspicion of virus circulation
IBD	live	BIOCHEK	>12000	VV-Pos NV-Pos	Yes
IBD	live - MB	BIOCHEK	<12000	VV-Neg NV-Neg	No
IBD	live - MB	BIOCHEK	<12000	VV-Pos NV-Neg	No
IBD	live - MB	BIOCHEK	<12000	VV-Neg NV-Pos	No
IBD	live - MB	BIOCHEK	<12000	VV-Pos NV-Pos	No
IBD	live - MB	BIOCHEK	>12000	VV-Neg NV-Neg	SUS - suspicion of virus circulation
IBD	live - MB	BIOCHEK	>12000	VV-Pos NV-Neg	SUS - suspicion of virus circulation
IBD	live - MB	BIOCHEK	>12000	VV-Neg NV-Pos	SUS - suspicion of virus circulation
IBD	live - MB	BIOCHEK	>12000	VV-Pos NV-Pos	SUS - suspicion of virus circulation
IBD	Vector	BIOCHEK	<4000	VV-Neg NV-Neg	No
IBD	Vector	BIOCHEK	<4000	VV-Pos NV-Neg	Yes
IBD	Vector	BIOCHEK	<4000	VV-Neg NV-Pos	No
IBD	Vector	BIOCHEK	<4000	VV-Pos NV-Pos	Yes
IBD	Vector	BIOCHEK	>4000	VV-Neg NV-Neg	SUS - suspicion of virus circulation
IBD	Vector	BIOCHEK	>4000	VV-Pos NV-Neg	Yes
IBD	Vector	BIOCHEK	>4000	VV-Neg NV-Pos	SUS - suspicion of virus circulation
IBD	Vector	BIOCHEK	>4000	VV-Pos NV-Pos	Yes
aMPV - all subtypes	No	IDEXX	<200	A Neg B Neg	No
aMPV - all subtypes	No	IDEXX	<200	A Pos B Neg	Yes
aMPV - all subtypes	No	IDEXX	<200	A Neg B Pos	Yes
aMPV - all subtypes	No	IDEXX	<200	A Pos B Pos	Yes
aMPV - all subtypes	No	IDEXX	>200	A Neg B Neg	SUS - suspicion of virus circulation
aMPV - all subtypes	No	IDEXX	>200	A Pos B Neg	Yes
aMPV - all subtypes	No	IDEXX	>200	A Neg B Pos	Yes
aMPV - all subtypes	No	IDEXX	>200	A Pos B Pos	Yes
aMPV B	Yes	IDEXX	<2000	A Neg B Neg	No
aMPV B	Yes	IDEXX	<2000	A Pos B Neg	Yes
aMPV B	Yes	IDEXX	<2000	A Neg B Pos	No
aMPV B	Yes	IDEXX	<2000	A Pos B Pos	Yes
aMPV B	Yes	IDEXX	>2000	A Neg B Neg	SUS - suspicion of virus circulation
aMPV B	Yes	IDEXX	>2000	A Pos B Neg	Yes
aMPV B	Yes	IDEXX	>2000	A Neg B Pos	SUS - suspicion of virus circulation
aMPV B	Yes	IDEXX	>2000	A Pos B Pos	Yes
aMPV A	Yes	IDEXX	<2000	A Neg B Neg	No
aMPV A	Yes	IDEXX	<2000	A Pos B Neg	No
aMPV A	Yes	IDEXX	<2000	A Neg B Pos	Yes
aMPV A	Yes	IDEXX	<2000	A Pos B Pos	Yes
aMPV A	Yes	IDEXX	>2000	A Neg B Neg	SUS - suspicion of virus circulation
aMPV A	Yes	IDEXX	>2000	A Pos B Neg	SUS - suspicion of virus circulation
aMPV A	Yes	IDEXX	>2000	A Neg B Pos	Yes
aMPV A	Yes	IDEXX	>2000	A Pos B Pos	Yes
aMPV A and B	Yes	IDEXX	<2000	A Neg B Neg	No
aMPV A and B	Yes	IDEXX	<2000	A Pos B Neg	No
aMPV A and B	Yes	IDEXX	<2000	A Neg B Pos	No
aMPV A and B	Yes	IDEXX	<2000	A Pos B Pos	No
aMPV A and B	Yes	IDEXX	>2000	A Neg B Neg	SUS - suspicion of virus circulation
aMPV A and B	Yes	IDEXX	>2000	A Pos B Neg	SUS - suspicion of virus circulation
aMPV A and B	Yes	IDEXX	>2000	A Neg B Pos	SUS - suspicion of virus circulation
aMPV A and B	Yes	IDEXX	>2000	A Pos B Pos	SUS - suspicion of virus circulation
aMPV - all subtypes	No	BIOCHEK	<350	A Neg B Neg	No
aMPV - all subtypes	No	BIOCHEK	<350	A Pos B Neg	Yes
aMPV - all subtypes	No	BIOCHEK	<350	A Neg B Pos	Yes
aMPV - all subtypes	No	BIOCHEK	<350	A Pos B Pos	Yes
aMPV - all subtypes	No	BIOCHEK	>350	A Neg B Neg	SUS - suspicion of virus circulation
aMPV - all subtypes	No	BIOCHEK	>350	A Pos B Neg	Yes
aMPV - all subtypes	No	BIOCHEK	>350	A Neg B Pos	Yes
aMPV - all subtypes	No	BIOCHEK	>350	A Pos B Pos	Yes
aMPV B	Yes	BIOCHEK	<4000	A Neg B Neg	No
aMPV B	Yes	BIOCHEK	<4000	A Pos B Neg	Yes
aMPV B	Yes	BIOCHEK	<4000	A Neg B Pos	No
aMPV B	Yes	BIOCHEK	<4000	A Pos B Pos	Yes
aMPV B	Yes	BIOCHEK	>4000	A Neg B Neg	SUS - suspicion of virus circulation
aMPV B	Yes	BIOCHEK	>4000	A Pos B Neg	Yes
aMPV B	Yes	BIOCHEK	>4000	A Neg B Pos	SUS - suspicion of virus circulation
aMPV B	Yes	BIOCHEK	>4000	A Pos B Pos	Yes
aMPV A	Yes	BIOCHEK	<4000	A Neg B Neg	No
aMPV A	Yes	BIOCHEK	<4000	A Pos B Neg	No
aMPV A	Yes	BIOCHEK	<4000	A Neg B Pos	Yes
aMPV A	Yes	BIOCHEK	<4000	A Pos B Pos	Yes
aMPV A	Yes	BIOCHEK	>4000	A Neg B Neg	SUS - suspicion of virus circulation
aMPV A	Yes	BIOCHEK	>4000	A Pos B Neg	SUS - suspicion of virus circulation
aMPV A	Yes	BIOCHEK	>4000	A Neg B Pos	Yes
aMPV A	Yes	BIOCHEK	>4000	A Pos B Pos	Yes
aMPV A and B	Yes	BIOCHEK	<4000	A Neg B Neg	No
aMPV A and B	Yes	BIOCHEK	<4000	A Pos B Neg	No
aMPV A and B	Yes	BIOCHEK	<4000	A Neg B Pos	No
aMPV A and B	Yes	BIOCHEK	<4000	A Pos B Pos	No
aMPV A and B	Yes	BIOCHEK	>4000	A Neg B Neg	SUS - suspicion of virus circulation
aMPV A and B	Yes	BIOCHEK	>4000	A Pos B Neg	SUS - suspicion of virus circulation
aMPV A and B	Yes	BIOCHEK	>4000	A Neg B Pos	SUS - suspicion of virus circulation
aMPV A and B	Yes	BIOCHEK	>4000	A Pos B Pos	SUS - suspicion of virus circulation

## Sheet: Lesion grouping
Sample definition from raw data	Lesion description in the raw data	Organ in the lesion extracted from description and sample	Main biological systems	Lesion type	Lesion confidence score*
Bursa of Fabricius	ENLARGED	Bursa of Fabricius	Bursa of Fabricius	Change in composition	Yes
Heart	CLOUDY PERICARDIAL SAC	Pericardium	Cardio-vascular	Change in composition	Low
Stomach	ENLARGEMENT OF PROVENTRICULUS	Proventricul	Gastrointestinal	Change in composition	Low
Kidneys	ENLARGED	Kidney	Kidney and ureters	Change in composition	Yes
Liver	ENLARGED	Liver	Liver	Change in composition	Yes
Liver	FRAGILE	Liver	Liver	Change in composition	Yes
Air sacs	CLOUDY AIR SACS	Air sacs	Respiratory	Change in composition	Low
Spleen	ENLARGED	Spleen	Spleen	Change in composition	Yes
Spleen	MARBLED	Spleen	Spleen	Change in composition	Yes
Intestines	PALE	Intestines (as a whole)	Gastrointestinal	Change in composition	No
Another	CYST WITH CLEAR FLUID IN CELOMIC CAVITY	Celomic cavity	Celomic cavity	Cyst	Yes
Stomach	EMPTY CROP	Crop	Gastrointestinal	Empty or abnormal content	Yes
Stomach	EMPTY STOMACH	Stomach	Gastrointestinal	Empty or abnormal content	Yes
Stomach	FEATHERS IN THE STOMACH	Stomach	Gastrointestinal	Empty or abnormal content	Yes
Stomach	LITTER IN THE STOMACH	Stomach	Gastrointestinal	Empty or abnormal content	Yes
Intestines	UNDIGESTED FOOD	Intestines (as a whole)	Gastrointestinal	Empty or abnormal content	No
Intestines	UNDIGESTED FOOD IN INTESTINES	Intestines (as a whole)	Gastrointestinal	Empty or abnormal content	No
Intestines	GREENISH CONTENT OF SMALL INTESTINES	Small intestines	Gastrointestinal	Empty or abnormal content	No
Intestines	RAREFIED CONTENTS OF SMALL INTESTINE	Small intestines	Gastrointestinal	Empty or abnormal content	No
Intestines	REREFIED CONTENTS OF SMALL INTESTINE	Small intestines	Gastrointestinal	Empty or abnormal content	No
Intestines	UNDIGESTED FOOD IN SMALL INTESTINE	Small intestines	Gastrointestinal	Empty or abnormal content	No
Intestines	WATERY CONTENTS OF SMALL INTESTINE	Small intestines	Gastrointestinal	Empty or abnormal content	No
Heart	FIBRINOUS PERICARDITIS	Pericardium	Cardio-vascular	Fibrin	Yes
Intestines	FIBRIN CONCREMENTS BEETWEEN INTESTINAL LOOPS	Celomic cavity	Celomic cavity	Fibrin	Yes
Another	FIBRIN CONCREMENTS IN CELOMIC CAVITY	Celomic cavity	Celomic cavity	Fibrin	Yes
Liver	FIBRINOUS PERIHEPATITIS	Liver	Liver	Fibrin	Yes
Joints	FIBRIN IN JOINT CAVITY	Joints	Musculo-skeletal	Fibrin	Yes
Air sacs	FIBRINOUS AIR SACCULITIS	Air sacs	Respiratory	Fibrin	Yes
Lungs	FIBRINOUS PNEUMONIA	Lung	Respiratory	Fibrin	Yes
Sinuses suborbital	FIBRIN CONCREMENTS	Sinuses suborbital	Respiratory	Fibrin	Yes
Intestines	CAECA BALLOONED WITH GAS	Caeca	Gastrointestinal	Gas	No
Intestines	CAECA OVERFILLED WITH FLUID CONTAINING MANY GAS BUBBLES	Caeca	Gastrointestinal	Gas	No
Intestines	GASIFIED CONTENTS IN THE CAECA	Caeca	Gastrointestinal	Gas	No
Intestines	GASIFIED CONTENT OF THE DUODENUM	Duodenum	Gastrointestinal	Gas	No
Intestines	GASIFIED CONTENTS IN DUDENAL	Duodenum	Gastrointestinal	Gas	No
Intestines	GASIFIED CONTENTS IN DUDENAL	Duodenum	Gastrointestinal	Gas	No
Intestines	GASIFIED CONTENTS IN THE DUODENUM	Duodenum	Gastrointestinal	Gas	No
Intestines	BLOATED RECTAL FILLED WITH FECES	Rectum	Gastrointestinal	Gas	No
Intestines	GASIFIED CONTENTS IN THE SMALL INTESTINES	Small intestines	Gastrointestinal	Gas	No
Intestines	SMALL INTESTINES BALLOONED WITH GAS	Small intestines	Gastrointestinal	Gas	No
Intestines	HEMORRHAGES IN CECAL MUCOSA	Caeca	Gastrointestinal	Hemorrhage	No
Intestines	HEMORRHAGES IN DUODENAL MUCOSA	Duodenum	Gastrointestinal	Hemorrhage	No
Intestines	HEMORRHAGES IN RECTAL MUCOSA	Rectum	Gastrointestinal	Hemorrhage	No
Intestines	HEMORRHAGES IN SMALL INTESTINAL MUCOSA	Small intestines	Gastrointestinal	Hemorrhage	No
Intestines	BLOODY CONTENTS IN CAECA	Caeca	Gastrointestinal	Hemorrhage	Low
Intestines	BLACKISH CONTENT OF DUODENUM	Duodenum	Gastrointestinal	Hemorrhage	Low
Muscle	HEMORRHAGES IN LEG MUSCLES	Muscle	Musculo-skeletal	Hemorrhage	Yes
Intestines	NECROTIZING DUODENITIS	Duodenum	Gastrointestinal	Necrosis - ulcer	No
Intestines	NECROTIZING DUODENITIS	Duodenum	Gastrointestinal	Necrosis - ulcer	No
Stomach	DISINTEGRATED OF KOILIN LAYER OF GIZZARD	Gizzard	Gastrointestinal	Necrosis - ulcer	No
Stomach	EROSIONS OF KOILIN LAYER OF GIZZARD	Gizzard	Gastrointestinal	Necrosis - ulcer	No
Liver	FOCAL NECROSIS	Liver	Liver	Necrosis - ulcer	Yes
Liver	PINPOINT FOCAL NECROSIS	Liver	Liver	Necrosis - ulcer	Yes
Another	PODODERMATITIS	Feet pad	Musculo-skeletal	Necrosis - ulcer	Yes
Femoral head	BILATERAL NECROSIS	Femoral head	Musculo-skeletal	Necrosis - ulcer	Yes
Femoral head	UNILATERAL NECROSIS	Femoral head	Musculo-skeletal	Necrosis - ulcer	Yes
Kidneys	PALE	Kidney	Kidney and ureters	Pale	Low
Liver	PALE	Liver	Liver	Pale	Low
Spleen	PALE	Spleen	Spleen	Pale	Low
Heart	AMBER CLOURED LIQUID IN PERICARDIAL SAC	Pericardium	Cardio-vascular	Swelling or edema	Low
Heart	AMBER CLOURED LIQUID IN PERICARDIAL SAC	Pericardium	Cardio-vascular	Swelling or edema	Low
Heart	AMBER CLOURED LIQUID IN PERICARDIAL SAC	Pericardium	Cardio-vascular	Swelling or edema	Low
Another	STRAW COLOURED FLUID IN CELOMIC CAVITY	Celomic cavity	Celomic cavity	Swelling or edema	Low
Kidneys	EDEMA	Kidney	Kidney and ureters	Swelling or edema	Low
Joints	CLOUDY FLUID IN JOINT CAVITY	Joints	Musculo-skeletal	Swelling or edema	Yes
Joints	STRAW COLOURED FLUID IN JOINT CAVITY	Joints	Musculo-skeletal	Swelling or edema	Yes
Joints	SWELLING THE AREA OF JOINTS	Joints	Musculo-skeletal	Swelling or edema	Yes
Lungs	EDEMA	Lung	Respiratory	Swelling or edema	Low
Intestines	THINNING OF THE CECAL WALLS	Caeca	Gastrointestinal	Thining, distended	No
Intestines	THINNING OF THE DUODENAL WALLS	Duodenum	Gastrointestinal	Thining, distended	No
Stomach	DISTENDED PROVENTRICULUS	Proventricul	Gastrointestinal	Thining, distended	No
Stomach	DISTENDED PROVENTRICULUS	Proventricul	Gastrointestinal	Thining, distended	No
Stomach	DISTENDED PROVENTRICULUS	Proventricul	Gastrointestinal	Thining, distended	No
Intestines	DISTENDED RECTUM	Rectum	Gastrointestinal	Thining, distended	No
Intestines	THINNING OF THE RECTAL WALLS	Rectum	Gastrointestinal	Thining, distended	No
Intestines	THINNING OF THE SMALL INTESTINAL WALLS	Small intestines	Gastrointestinal	Thining, distended	No
Heart	RIGHT-VENTRICULAR DILETATION	Right-ventricular	Cardio-vascular	Thining, distended	Low
Intestines	DISTENDED RECTUM WITH FECES	Rectum	Gastrointestinal	Thining, distended	Low
Kidneys	URETERS FILLED WITH URATES	Ureters	Kidney and ureters	Urates	Yes
Heart	HYPEREMIA	Heart (as a whole)	Cardio-vascular	Vascular congestion	No
Intestines	ECCHYMOSIS IN CECAL MUCOSA	Caeca	Gastrointestinal	Vascular congestion	No
Intestines	HYPEREMIA OF CECAL MUCOSA	Caeca	Gastrointestinal	Vascular congestion	No
Intestines	ECCHYMOSIS IN DUODENAL MUCOSA	Duodenum	Gastrointestinal	Vascular congestion	No
Intestines	HYPEREMIA OF DUODENAL MUCOSA	Duodenum	Gastrointestinal	Vascular congestion	No
Intestines	PETECHIAE IN DUODENAL MUCOSA	Duodenum	Gastrointestinal	Vascular congestion	No
Stomach	ECCHYMOSIS IN GIZZARD MUCOSA	Gizzard	Gastrointestinal	Vascular congestion	No
Another	PANCREATIC HYPEREMIA	Pancreas	Gastrointestinal	Vascular congestion	No
Stomach	ECCHYMOSIS IN PROVENTRICULUS	Proventricul	Gastrointestinal	Vascular congestion	No
Stomach	ECCHYMOSIS IN PROVENTRICULUS	Proventricul	Gastrointestinal	Vascular congestion	No
Stomach	ECCHYMOSIS OF MUCOSAL JUNCTION BEETWEEN PROVENTRICULUS AND GIZZARD	Proventricul and Gizzar	Gastrointestinal	Vascular congestion	No
Intestines	ECCHYMOSIS IN RECTAL MUCOSA	Rectum	Gastrointestinal	Vascular congestion	No
Intestines	HYPEREMIA OF RECTAL MUCOSA	Rectum	Gastrointestinal	Vascular congestion	No
Intestines	ECCHYMOSIS IN SMALL INTESTINAL MUCOSA	Small intestines	Gastrointestinal	Vascular congestion	No
Intestines	HYPEREMIA OF SMALL INTESTINAL MUCOSA	Small intestines	Gastrointestinal	Vascular congestion	No
Intestines	PETECHIAE IN SMALL INTESTINAL MUCOSA	Small intestines	Gastrointestinal	Vascular congestion	No
Intestines	SEGMENTAL ECCHYMOSIS IN SMALL INTESTINAL MUCOSA	Small intestines	Gastrointestinal	Vascular congestion	No
Intestines	SEGMENTAL HYPEREMIA OF SMALL INTESTINAL MUCOSA	Small intestines	Gastrointestinal	Vascular congestion	No
Bursa of Fabricius	HYPEREMIA	Bursa of Fabricius	Bursa of Fabricius	Vascular congestion	Low
Heart	ECCHYMOSIS IN MYOCARDIUM	Myocardium	Cardio-vascular	Vascular congestion	Yes
Heart	EPICARDIAL ECCHYMOSES	Pericardium	Cardio-vascular	Vascular congestion	Yes
Kidneys	HYPEREMIA	Kidney	Kidney and ureters	Vascular congestion	Low
Liver	ECCHYMOSIS	Liver	Liver	Vascular congestion	Low
Liver	HYPEREMIA	Liver	Liver	Vascular congestion	Low
Trachea	HYPEREMIA IN TRACHEAL MUCOSA	Trachea	Respiratory	Vascular congestion	No
Liver	PETECHIAE	Liver	Liver	Vascular congestion	Low
Muscle	ECCHYMOSIS IN LEG MUSCLES	Muscle	Musculo-skeletal	Vascular congestion	Yes
Muscle	ECCHYMOSIS IN PECTORAL MUSCLES	Muscle	Musculo-skeletal	Vascular congestion	Yes
Muscle	ECCHYMOSIS IN SHANK AND THIGH MUSCLES	Muscle	Musculo-skeletal	Vascular congestion	Yes
Muscle	ECCHYMOSIS IN SHANK MUSCLES	Muscle	Musculo-skeletal	Vascular congestion	Yes
Muscle	ECCHYMOSIS IN THIGH MUSCLES	Muscle	Musculo-skeletal	Vascular congestion	Yes
Lungs	HYPEREMIA	Lung	Respiratory	Vascular congestion	Low
Spleen	ECCHYMOSIS	Spleen	Spleen	Vascular congestion	Low
Spleen	HYPEREMIA	Spleen	Spleen	Vascular congestion	Low
Another	PERSISTENT YOLK SAC	Celomic cavity	Celomic cavity	Yolk sac	Yes

## Sheet: Bacteria groups
Bacteria in the data	Group for the analysis
Avibacterium spp.	Avibacterium spp.
Bordetella avium	Bordetella avium
Bordetella hinzii	Bordetella hinzii
Clostridium perfringens	Clostridium perfringens
Clostridium sporogenes	Clostridium sporogenes
Corynebacterium amycolatum	Bacteria removed because not pathogenic
Enterococcus avium	Enterococcus avium
Enterococcus avium	Enterococcus avium
Enterococcus casseliflavus	Enterococcus casseliflavus
Enterococcus cecorum	Enterococcus cecorum
Enterococcus faecalis	Enterococcus faecalis
Enterococcus faecium	Enterococcus faecium
Enterococcus gallinarum	Enterococcus gallinarum
Enterococcus hirae	Enterococcus hirae
Escherichia coli	Escherichia coli
Escherichia coli beta- haemolytic	Escherichia coli
Escherichia coli I	Escherichia coli
Escherichia coli I	Escherichia coli
Escherichia coli II	Escherichia coli
Escherichia coli II	Escherichia coli
Escherichia coli I	Escherichia coli
Escherichia coli II	Escherichia coli
Escherichia coli III	Escherichia coli
Escherichia coli III	Escherichia coli
Gallibacterium anatis	Gallibacterium anatis
Klebsiella pneumoniae	Klebsiella pneumoniae
Ornithobacterium rhinotracheale	Ornithobacterium rhinotracheale
Paeniclostridium sordellii	Bacteria removed because not pathogenic
Paeniclostridium sordellii	Bacteria removed because not pathogenic
Pseudomonas aeruginosa	Pseudomonas aeruginosa
Riemerella anatipestifer	Riemerella anatipestifer
Staphylococcus aureus	Staphylococcus spp.
Staphylococcus capitis	Staphylococcus spp.
Staphylococcus chromogenes	Staphylococcus spp.
Staphylococcus chromogenes	Staphylococcus spp.
Staphylococcus cohnii	Staphylococcus spp.
Staphylococcus hominis	Staphylococcus spp.
Staphylococcus delphini	Staphylococcus spp.
Staphylococcus epidermidis	Staphylococcus spp.
Staphylococcus haemolyticus	Staphylococcus spp.
Staphylococcus hyicus	Staphylococcus spp.
Staphylococcus lentus	Staphylococcus spp.
Staphylococcus sciuri	Staphylococcus spp.
Staphylococcus simulans	Staphylococcus spp.
Staphylococcus species	Staphylococcus spp.
Staphylococcus ureilyticus	Staphylococcus spp.
Staphylococcus warneri	Staphylococcus spp.
Staphylococcus xylosus	Staphylococcus spp.
Streptococcus pluranimalium	Streptococcus spp.
Streptococcus spp.	Streptococcus spp.
Staphylococcus condimenti	Staphylococcus spp.
