# Supplementary material for: Integrating heterogeneous data to address endemic diseases in broiler production: insights from a Polish case study
Source: BMC Vet Res. 2026 Mar 9;22:231. doi: 10.1186/s12917-026-05341-x (PMC13085543; doi:10.1186/s12917-026-05341-x)
Supplement: Supplementary file 3 — Additional file 3: Description of all results of the study, including variables with low, very low frequency (under 3%) and non-significant variables. The file is organised in a workbook containing six worksheets. The first worksheet describes the workbook. The following three worksheets present the frequency of necropsy lesions, bacterial taxa, and IBV strain circulation amongst the 115 ‘screened flocks’. The remaining two worksheets present the results of the hierarchical cluster analysis for the quantitative variables first, followed by the qualitative variables. [file 12917_2026_5341_MOESM3_ESM.xlsx]

## Sheet: Worksheet description
Workbook objectif	Description of all results of the study, including variables with low, very low frequency (under 3%) and non-significant variables.
Worksheet name	Description	Associated table presented in the scientific paper
Necropsy lesions results	Frequency of necropsy lesison observed in the 115 screened flocks	Table 4
Bacteria results	Frequency of bacteria taxa (species or genera) amongst the 115 screened flocks	Table 5
IB virus circulation results	Frequency of IBV strain ciruclation amongst the 115 screened flocks	Table 7
Cluster result - quantitative	Results of the hierarchical cluster analysis for all quantitative variables overall and per cluster.	Table 9
Cluster result - qualitative	Results of the hierarchical cluster analysis for all qualitative variables overall and per cluster.	Table 8, Table 10 and Table 11

## Sheet: Necropsy lesions results
System	Lesion type	Confidence score	Number of flocks	% of flocks
Musculo-skeletal	Necrosis - ulcer	Yes	106	92.1739
Kidney and ureters	Uroliths	Yes	92	80
Respiratory	Vascular	Low	89	77.3913
Kidney and ureters	Change in composition	Yes	87	75.6522
Spleen	Vascular	Low	54	46.9565
Liver	Vascular	Low	48	41.7391
Spleen	Change in composition	Yes	48	41.7391
Kidney and ureters	Vascular	Low	40	34.7826
Cardio-vascular	Thinning, distended	Low	35	30.4348
Liver	Fibrin	Yes	30	26.087
Respiratory	Fibrin	Yes	30	26.087
Cardio-vascular	Fibrin	Yes	29	25.2174
Respiratory	Swelling or edema	Low	20	17.3913
Celomic cavity	Fibrin	Yes	15	13.0435
Cardio-vascular	Change in composition	Low	11	9.56522
Liver	Change in composition	Yes	11	9.56522
Musculo-skeletal	Vascular	Yes	11	9.56522
Gastrointestinal	Empty or abnormal content	Yes	10	8.69565
Cardio-vascular	Swelling or edema	Low	8	6.95652
Musculo-skeletal	Swelling or edema	Yes	4	3.47826
Bursa of Fabricius	Vascular	Low	3	2.6087
Celomic cavity	Swelling or edema	Low	3	2.6087
Gastrointestinal	Change in composition	Low	3	2.6087
Gastrointestinal	Thinning, distended	Low	3	2.6087
Liver	Necrosis - ulcer	Yes	3	2.6087
Musculo-skeletal	Hemorrhage	Yes	3	2.6087
Respiratory	Change in composition	Low	3	2.6087
Cardio-vascular	Vascular	Yes	2	1.73913
Bursa of Fabricius	Change in composition	Yes	1	0.869565
Celomic cavity	Cyst	Yes	1	0.869565
Celomic cavity	Yolk sac	Yes	1	0.869565
Gastrointestinal	Hemorrhage	Low	1	0.869565
Kidney and ureters	Pale	Low	1	0.869565
Kidney and ureters	Swelling or edema	Low	1	0.869565
Liver	Pale	Low	1	0.869565
Musculo-skeletal	Fibrin	Yes	1	0.869565
Spleen	Pale	Low	1	0.869565

## Sheet: Bacteria results
Microorganism identification	Number of flocks	% of flocks
Escherichia coli*	70	60.8696
Enterococcus faecalis	34	29.5652
Staphylococcus spp	32	27.8261
Clostridium perfringens	30	26.087
Enterococcus cecorum	25	21.7391
Ornithobacterium rhinotracheale	23	20
Enterococcus faecium	18	15.6522
Bordetella avium	14	12.1739
Gallibacterium anatis	11	9.56522
Riemerella anatipestifer	8	6.95652
Bordetella hinzii	7	6.08696
Klebsiella pneumoniae	5	4.34783
Enterococcus hirae	4	3.47826
Enterococcus avium	2	1.73913
Enterococcus gallinarum	2	1.73913
Avibacterium spp.	1	0.869565
Clostridium sporogenes	1	0.869565
Enterococcus casseliflavus	1	0.869565
Pseudomonas aeruginosa	1	0.869565

## Sheet: IBV strain circulation results
IBV strain	Number of flocks	% of flocks
MASS
… HSUS	26	0.23
… No	87	0.76
… Yes	2	0.02
793B
… HSUS	20	0.17
… No	79	0.69
… Yes	16	0.14
QX
… HSUS	27	0.23
… No	71	0.62
… SUS	16	0.14
… Yes	1	0.01
VAR2
… HSUS	18	0.16
… No	56	0.49
… SUS	7	0.06
… Yes	34	0.3
D274
… HSUS	27	0.23
… No	72	0.63
… SUS	11	0.1
… Yes	5	0.04
IB80
… HSUS	27	0.23
… No	70	0.61
… SUS	18	0.16

## Sheet: ClusterresultsqualiStudy
	Factor				Overall	Cluster 1				Cluster 2				Cluster 3				Cluster 4
Column1	group	variable	class	All	All_prop	Cluster_1	Cluster_1_prop	Cluster_1_p.value	Cluster_1_v.test	Cluster_2	Cluster_2_prop	Cluster_2_p.value	Cluster_2_v.test	Cluster_3	Cluster_3_prop	Cluster_3_p.value	Cluster_3_v.test
1	Contextual	ATBuse	N	28	24.7788	4	15.3846	NA	NA	20	31.746	NA	NA	4	16.6667	NA	NA
1	Contextual	ATBuse	Y	85	75.2212	22	84.6154	NA	NA	43	68.254	NA	NA	20	83.3333	NA	NA
1	Contextual	NUTS3	PL6	6	5.30973	0	0	NA	NA	5	7.93651	NA	NA	1	4.16667	NA	NA
1	Contextual	NUTS3	PL8a	25	22.1239	2	7.69231	*	-2.05862	18	28.5714	NA	NA	5	20.8333	NA	NA
1	Contextual	NUTS3	PL8b	14	12.3894	1	3.84615	NA	NA	9	14.2857	NA	NA	4	16.6667	NA	NA
1	Contextual	NUTS3	PL9	68	60.177	23	88.4615	***	3.45203	31	49.2063	**	-2.64925	14	58.3333	NA	NA
1	Contextual	farmtype	large	65	57.5221	9	34.6154	**	-2.62309	37	58.7302	NA	NA	19	79.1667	*	2.41239
1	Contextual	farmtype	small	48	42.4779	17	65.3846	**	2.62309	26	41.2698	NA	NA	5	20.8333	*	-2.41239
1	Contextual	season	Automn	21	18.5841	5	19.2308	NA	NA	15	23.8095	NA	NA	1	4.16667	*	-2.11387
1	Contextual	season	Spring	36	31.8584	6	23.0769	NA	NA	20	31.746	NA	NA	10	41.6667	NA	NA
1	Contextual	season	Summer	31	27.4336	9	34.6154	NA	NA	15	23.8095	NA	NA	7	29.1667	NA	NA
1	Contextual	season	Winter	25	22.1239	6	23.0769	NA	NA	13	20.6349	NA	NA	6	25	NA	NA
2	Lesion	CardiovascularChangeincomposition	N	102	90.2655	21	80.7692	NA	NA	57	90.4762	NA	NA	24	100	NA	NA
2	Lesion	CardiovascularChangeincomposition	Y	11	9.73451	5	19.2308	NA	NA	6	9.52381	NA	NA	0	0	NA	NA
2	Lesion	CardiovascularFibrin	N	86	76.1062	2	7.69231	***	-8.93434	60	95.2381	***	5.40981	24	100	***	3.4457
2	Lesion	CardiovascularFibrin	Y	27	23.8938	24	92.3077	***	8.93434	3	4.7619	***	-5.40981	0	0	***	-3.4457
2	Lesion	CardiovascularSwellingoredema	N	106	93.8053	26	100	NA	NA	59	93.6508	NA	NA	21	87.5	NA	NA
2	Lesion	CardiovascularSwellingoredema	Y	7	6.19469	0	0	NA	NA	4	6.34921	NA	NA	3	12.5	NA	NA
2	Lesion	CardiovascularThiningdistended	N	79	69.9115	23	88.4615	*	2.39462	44	69.8413	NA	NA	12	50	*	-2.27608
2	Lesion	CardiovascularThiningdistended	Y	34	30.0885	3	11.5385	*	-2.39462	19	30.1587	NA	NA	12	50	*	2.27608
2	Lesion	CelomiccavityFibrin	N	98	86.7257	16	61.5385	***	-3.82909	60	95.2381	**	2.92028	22	91.6667	NA	NA
2	Lesion	CelomiccavityFibrin	Y	15	13.2743	10	38.4615	***	3.82909	3	4.7619	**	-2.92028	2	8.33333	NA	NA
2	Lesion	GastrointestinalChangeincomposition	N	107	94.6903	23	88.4615	NA	NA	61	96.8254	NA	NA	23	95.8333	NA	NA
2	Lesion	GastrointestinalChangeincomposition	Y	6	5.30973	3	11.5385	NA	NA	2	3.1746	NA	NA	1	4.16667	NA	NA
2	Lesion	GastrointestinalEmptyorabnormalcontent	N	67	59.292	18	69.2308	NA	NA	34	53.9683	NA	NA	15	62.5	NA	NA
2	Lesion	GastrointestinalEmptyorabnormalcontent	Y	46	40.708	8	30.7692	NA	NA	29	46.0317	NA	NA	9	37.5	NA	NA
2	Lesion	GastrointestinalGas	N	43	38.0531	10	38.4615	NA	NA	27	42.8571	NA	NA	6	25	NA	NA
2	Lesion	GastrointestinalGas	Y	70	61.9469	16	61.5385	NA	NA	36	57.1429	NA	NA	18	75	NA	NA
2	Lesion	GastrointestinalVascular	N	3	2.65487	1	3.84615	NA	NA	2	3.1746	NA	NA	0	0	NA	NA
2	Lesion	GastrointestinalVascular	Y	110	97.3451	25	96.1538	NA	NA	61	96.8254	NA	NA	24	100	NA	NA
2	Lesion	KidneyanduretersChangeincomposition	N	26	23.0088	3	11.5385	NA	NA	21	33.3333	**	2.93731	2	8.33333	NA	NA
2	Lesion	KidneyanduretersChangeincomposition	Y	87	76.9912	23	88.4615	NA	NA	42	66.6667	**	-2.93731	22	91.6667	NA	NA
2	Lesion	KidneyanduretersUrates	N	22	19.469	1	3.84615	*	-2.39726	13	20.6349	NA	NA	8	33.3333	NA	NA
2	Lesion	KidneyanduretersUrates	Y	91	80.531	25	96.1538	*	2.39726	50	79.3651	NA	NA	16	66.6667	NA	NA
2	Lesion	KidneyanduretersVascular	N	74	65.4867	21	80.7692	NA	NA	42	66.6667	NA	NA	11	45.8333	*	-2.18754
2	Lesion	KidneyanduretersVascular	Y	39	34.5133	5	19.2308	NA	NA	21	33.3333	NA	NA	13	54.1667	*	2.18754
2	Lesion	LiverChangeincomposition	N	102	90.2655	23	88.4615	NA	NA	61	96.8254	*	2.55003	18	75	*	-2.48867
2	Lesion	LiverChangeincomposition	Y	11	9.73451	3	11.5385	NA	NA	2	3.1746	*	-2.55003	6	25	*	2.48867
2	Lesion	LiverFibrin	N	85	75.2212	0	0	***	-10.0056	61	96.8254	***	6.11478	24	100	***	3.53315
2	Lesion	LiverFibrin	Y	28	24.7788	26	100	***	10.0056	2	3.1746	***	-6.11478	0	0	***	-3.53315
2	Lesion	LiverVascular	N	66	58.4071	20	76.9231	*	2.17001	34	53.9683	NA	NA	12	50	NA	NA
2	Lesion	LiverVascular	Y	47	41.5929	6	23.0769	*	-2.17001	29	46.0317	NA	NA	12	50	NA	NA
2	Lesion	MusculoskeletalNecrosisulcer	N	9	7.9646	2	7.69231	NA	NA	2	3.1746	*	-2.0061	5	20.8333	*	2.27376
2	Lesion	MusculoskeletalNecrosisulcer	Y	104	92.0354	24	92.3077	NA	NA	61	96.8254	*	2.0061	19	79.1667	*	-2.27376
2	Lesion	MusculoskeletalSwellingoredema	N	109	96.4602	25	96.1538	NA	NA	61	96.8254	NA	NA	23	95.8333	NA	NA
2	Lesion	MusculoskeletalSwellingoredema	Y	4	3.53982	1	3.84615	NA	NA	2	3.1746	NA	NA	1	4.16667	NA	NA
2	Lesion	MusculoskeletalVascular	N	102	90.2655	25	96.1538	NA	NA	56	88.8889	NA	NA	21	87.5	NA	NA
2	Lesion	MusculoskeletalVascular	Y	11	9.73451	1	3.84615	NA	NA	7	11.1111	NA	NA	3	12.5	NA	NA
2	Lesion	RespiratoryFibrin	N	85	75.2212	0	0	***	-10.0056	61	96.8254	***	6.11478	24	100	***	3.53315
2	Lesion	RespiratoryFibrin	Y	28	24.7788	26	100	***	10.0056	2	3.1746	***	-6.11478	0	0	***	-3.53315
2	Lesion	RespiratorySwellingoredema	N	93	82.3009	22	84.6154	NA	NA	54	85.7143	NA	NA	17	70.8333	NA	NA
2	Lesion	RespiratorySwellingoredema	Y	20	17.6991	4	15.3846	NA	NA	9	14.2857	NA	NA	7	29.1667	NA	NA
2	Lesion	RespiratoryVascular	N	24	21.2389	10	38.4615	*	2.28477	12	19.0476	NA	NA	2	8.33333	NA	NA
2	Lesion	RespiratoryVascular	Y	89	78.7611	16	61.5385	*	-2.28477	51	80.9524	NA	NA	22	91.6667	NA	NA
2	Lesion	SpleenChangeincomposition	N	66	58.4071	18	69.2308	NA	NA	36	57.1429	NA	NA	12	50	NA	NA
2	Lesion	SpleenChangeincomposition	Y	47	41.5929	8	30.7692	NA	NA	27	42.8571	NA	NA	12	50	NA	NA
2	Lesion	SpleenVascular	N	60	53.0973	14	53.8462	NA	NA	31	49.2063	NA	NA	15	62.5	NA	NA
2	Lesion	SpleenVascular	Y	53	46.9027	12	46.1538	NA	NA	32	50.7937	NA	NA	9	37.5	NA	NA
3	Bacteria	Bordetellaavium	N	100	88.4956	25	96.1538	NA	NA	52	82.5397	*	-2.20945	23	95.8333	NA	NA
3	Bacteria	Bordetellaavium	Y	13	11.5044	1	3.84615	NA	NA	11	17.4603	*	2.20945	1	4.16667	NA	NA
3	Bacteria	Bordetellahinzii	N	106	93.8053	26	100	NA	NA	58	92.0635	NA	NA	22	91.6667	NA	NA
3	Bacteria	Bordetellahinzii	Y	7	6.19469	0	0	NA	NA	5	7.93651	NA	NA	2	8.33333	NA	NA
3	Bacteria	ClostridiumperfringensF	N	57	50.4425	12	46.1538	NA	NA	30	47.619	NA	NA	15	62.5	NA	NA
3	Bacteria	ClostridiumperfringensF	Y	56	49.5575	14	53.8462	NA	NA	33	52.381	NA	NA	9	37.5	NA	NA
3	Bacteria	Enterococcuscecorum	N	88	77.8761	19	73.0769	NA	NA	50	79.3651	NA	NA	19	79.1667	NA	NA
3	Bacteria	Enterococcuscecorum	Y	25	22.1239	7	26.9231	NA	NA	13	20.6349	NA	NA	5	20.8333	NA	NA
3	Bacteria	Enterococcusfaecalis	N	79	69.9115	19	73.0769	NA	NA	41	65.0794	NA	NA	19	79.1667	NA	NA
3	Bacteria	Enterococcusfaecalis	Y	34	30.0885	7	26.9231	NA	NA	22	34.9206	NA	NA	5	20.8333	NA	NA
3	Bacteria	Enterococcusfaecium	N	95	84.0708	23	88.4615	NA	NA	52	82.5397	NA	NA	20	83.3333	NA	NA
3	Bacteria	Enterococcusfaecium	Y	18	15.9292	3	11.5385	NA	NA	11	17.4603	NA	NA	4	16.6667	NA	NA
3	Bacteria	Enterococcushirae	N	109	96.4602	26	100	NA	NA	61	96.8254	NA	NA	22	91.6667	NA	NA
3	Bacteria	Enterococcushirae	Y	4	3.53982	0	0	NA	NA	2	3.1746	NA	NA	2	8.33333	NA	NA
3	Bacteria	Escherichiacoliinternal	N	45	39.823	5	19.2308	*	-2.45018	30	47.619	NA	NA	10	41.6667	NA	NA
3	Bacteria	Escherichiacoliinternal	Y	68	60.177	21	80.7692	*	2.45018	33	52.381	NA	NA	14	58.3333	NA	NA
3	Bacteria	Gallibacteriumanatis	N	102	90.2655	22	84.6154	NA	NA	59	93.6508	NA	NA	21	87.5	NA	NA
3	Bacteria	Gallibacteriumanatis	Y	11	9.73451	4	15.3846	NA	NA	4	6.34921	NA	NA	3	12.5	NA	NA
3	Bacteria	Klebsiellapneumoniae	N	108	95.5752	25	96.1538	NA	NA	60	95.2381	NA	NA	23	95.8333	NA	NA
3	Bacteria	Klebsiellapneumoniae	Y	5	4.42478	1	3.84615	NA	NA	3	4.7619	NA	NA	1	4.16667	NA	NA
3	Bacteria	Ornithobacteriumrhinotracheale	N	91	80.531	18	69.2308	NA	NA	54	85.7143	NA	NA	19	79.1667	NA	NA
3	Bacteria	Ornithobacteriumrhinotracheale	Y	22	19.469	8	30.7692	NA	NA	9	14.2857	NA	NA	5	20.8333	NA	NA
3	Bacteria	Riemerellaanatipestifer	N	105	92.9204	22	84.6154	NA	NA	60	95.2381	NA	NA	23	95.8333	NA	NA
3	Bacteria	Riemerellaanatipestifer	Y	8	7.07965	4	15.3846	NA	NA	3	4.7619	NA	NA	1	4.16667	NA	NA
3	Bacteria	Staphylococcusspp	N	81	71.6814	20	76.9231	NA	NA	42	66.6667	NA	NA	19	79.1667	NA	NA
3	Bacteria	Staphylococcusspp	Y	32	28.3186	6	23.0769	NA	NA	21	33.3333	NA	NA	5	20.8333	NA	NA
4	Eimeria	Cecum	High	12	10.6195	1	3.84615	NA	NA	4	6.34921	NA	NA	7	29.1667	**	2.90291
4	Eimeria	Cecum	Low	23	20.354	7	26.9231	NA	NA	10	15.873	NA	NA	6	25	NA	NA
4	Eimeria	Cecum	No	78	69.0265	18	69.2308	NA	NA	49	77.7778	*	2.21209	11	45.8333	**	-2.62775
4	Eimeria	MeckelDiverticulum	High	3	2.65487	0	0	NA	NA	2	3.1746	NA	NA	1	4.16667	NA	NA
4	Eimeria	MeckelDiverticulum	Low	15	13.2743	3	11.5385	NA	NA	5	7.93651	NA	NA	7	29.1667	*	2.32557
4	Eimeria	MeckelDiverticulum	No	95	84.0708	23	88.4615	NA	NA	56	88.8889	NA	NA	16	66.6667	*	-2.38788
4	Eimeria	Rectum	High	10	8.84956	0	0	NA	NA	6	9.52381	NA	NA	4	16.6667	NA	NA
4	Eimeria	Rectum	Low	17	15.0442	7	26.9231	NA	NA	5	7.93651	*	-2.29909	5	20.8333	NA	NA
4	Eimeria	Rectum	No	86	76.1062	19	73.0769	NA	NA	52	82.5397	NA	NA	15	62.5	NA	NA
4	Eimeria	Duodenum	High	1	0.884956	0	0	NA	NA	1	1.5873	NA	NA	0	0	NA	NA
4	Eimeria	Duodenum	Low	10	8.84956	3	11.5385	NA	NA	3	4.7619	NA	NA	4	16.6667	NA	NA
4	Eimeria	Duodenum	No	102	90.2655	23	88.4615	NA	NA	59	93.6508	NA	NA	20	83.3333	NA	NA
5	Viral	circulation_IB1	HSUS	13	11.5044	5	19.2308	NA	NA	6	9.52381	NA	NA	2	8.33333	NA	NA
5	Viral	circulation_IB1	No	40	35.3982	11	42.3077	NA	NA	22	34.9206	NA	NA	7	29.1667	NA	NA
5	Viral	circulation_IB1	SUS	13	11.5044	3	11.5385	NA	NA	5	7.93651	NA	NA	5	20.8333	NA	NA
5	Viral	circulation_IB1	Yes	47	41.5929	7	26.9231	NA	NA	30	47.619	NA	NA	10	41.6667	NA	NA
5	Viral	circulation_IBD	No	73	64.6018	18	69.2308	NA	NA	39	61.9048	NA	NA	16	66.6667	NA	NA
5	Viral	circulation_IBD	SUS	38	33.6283	6	23.0769	NA	NA	24	38.0952	NA	NA	8	33.3333	NA	NA
5	Viral	circulation_IBD	Yes	2	1.76991	2	7.69231	NA	NA	0	0	NA	NA	0	0	NA	NA
5	Viral	circulation_TRT	No	44	38.9381	16	61.5385	**	2.60633	24	38.0952	NA	NA	4	16.6667	*	-2.54116
5	Viral	circulation_TRT	SUS	46	40.708	8	30.7692	NA	NA	25	39.6825	NA	NA	13	54.1667	NA	NA
5	Viral	circulation_TRT	Yes	23	20.354	2	7.69231	NA	NA	14	22.2222	NA	NA	7	29.1667	NA	NA

## Sheet: Clusterresultsqual 1stT
	Group	Variable	Factor	Overall		Cluster 1				Cluster 2				Cluster 3
				All	All_prop	Cluster_1	Cluster_1_prop	Cluster_1_p.value	Cluster_1_v.test	Cluster_2	Cluster_2_prop	Cluster_2_p.value	Cluster_2_v.test	Cluster_3	Cluster_3_prop	Cluster_3_p.value	Cluster_3_v.test
1	Contextual	ATBuse	N	28	24.7788	4	15.3846			20	31.746			4	16.6667
1	Contextual	ATBuse	Y	85	75.2212	22	84.6154			43	68.254			20	83.3333
1	Contextual	NUTS3	PL6	6	5.30973	0	0			5	7.93651			1	4.16667
1	Contextual	NUTS3	PL8a	25	22.1239	2	7.69231	*	-2.05862	18	28.5714			5	20.8333
1	Contextual	NUTS3	PL8b	14	12.3894	1	3.84615			9	14.2857			4	16.6667
1	Contextual	NUTS3	PL9	68	60.177	23	88.4615	***	3.45203	31	49.2063	**	-2.64925	14	58.3333
1	Contextual	farmtype	large	65	57.5221	9	34.6154	**	-2.62309	37	58.7302			19	79.1667	*	2.41239
1	Contextual	farmtype	small	48	42.4779	17	65.3846	**	2.62309	26	41.2698			5	20.8333	*	-2.41239
1	Contextual	season	Automn	21	18.5841	5	19.2308			15	23.8095			1	4.16667	*	-2.11387
1	Contextual	season	Spring	36	31.8584	6	23.0769			20	31.746			10	41.6667
1	Contextual	season	Summer	31	27.4336	9	34.6154			15	23.8095			7	29.1667
1	Contextual	season	Winter	25	22.1239	6	23.0769			13	20.6349			6	25
2	Lesion	CardiovascularChangeincomposition	N	102	90.2655	21	80.7692			57	90.4762			24	100
2	Lesion	CardiovascularChangeincomposition	Y	11	9.73451	5	19.2308			6	9.52381			0	0
2	Lesion	CardiovascularFibrin	N	86	76.1062	2	7.69231	***	-8.93434	60	95.2381	***	5.40981	24	100	***	3.4457
2	Lesion	CardiovascularFibrin	Y	27	23.8938	24	92.3077	***	8.93434	3	4.7619	***	-5.40981	0	0	***	-3.4457
2	Lesion	CardiovascularSwellingoredema	N	106	93.8053	26	100			59	93.6508			21	87.5
2	Lesion	CardiovascularSwellingoredema	Y	7	6.19469	0	0			4	6.34921			3	12.5
2	Lesion	CardiovascularThiningdistended	N	79	69.9115	23	88.4615	*	2.39462	44	69.8413			12	50	*	-2.27608
2	Lesion	CardiovascularThiningdistended	Y	34	30.0885	3	11.5385	*	-2.39462	19	30.1587			12	50	*	2.27608
2	Lesion	CelomiccavityFibrin	N	98	86.7257	16	61.5385	***	-3.82909	60	95.2381	**	2.92028	22	91.6667
2	Lesion	CelomiccavityFibrin	Y	15	13.2743	10	38.4615	***	3.82909	3	4.7619	**	-2.92028	2	8.33333
2	Lesion	GastrointestinalChangeincomposition	N	107	94.6903	23	88.4615			61	96.8254			23	95.8333
2	Lesion	GastrointestinalChangeincomposition	Y	6	5.30973	3	11.5385			2	3.1746			1	4.16667
2	Lesion	GastrointestinalEmptyorabnormalcontent	N	67	59.292	18	69.2308			34	53.9683			15	62.5
2	Lesion	GastrointestinalEmptyorabnormalcontent	Y	46	40.708	8	30.7692			29	46.0317			9	37.5
2	Lesion	GastrointestinalGas	N	43	38.0531	10	38.4615			27	42.8571			6	25
2	Lesion	GastrointestinalGas	Y	70	61.9469	16	61.5385			36	57.1429			18	75
2	Lesion	GastrointestinalVascular	N	3	2.65487	1	3.84615			2	3.1746			0	0
2	Lesion	GastrointestinalVascular	Y	110	97.3451	25	96.1538			61	96.8254			24	100
2	Lesion	KidneyanduretersChangeincomposition	N	26	23.0088	3	11.5385			21	33.3333	**	2.93731	2	8.33333
2	Lesion	KidneyanduretersChangeincomposition	Y	87	76.9912	23	88.4615			42	66.6667	**	-2.93731	22	91.6667
2	Lesion	KidneyanduretersUrates	N	22	19.469	1	3.84615	*	-2.39726	13	20.6349			8	33.3333
2	Lesion	KidneyanduretersUrates	Y	91	80.531	25	96.1538	*	2.39726	50	79.3651			16	66.6667
2	Lesion	KidneyanduretersVascular	N	74	65.4867	21	80.7692			42	66.6667			11	45.8333	*	-2.18754
2	Lesion	KidneyanduretersVascular	Y	39	34.5133	5	19.2308			21	33.3333			13	54.1667	*	2.18754
2	Lesion	LiverChangeincomposition	N	102	90.2655	23	88.4615			61	96.8254	*	2.55003	18	75	*	-2.48867
2	Lesion	LiverChangeincomposition	Y	11	9.73451	3	11.5385			2	3.1746	*	-2.55003	6	25	*	2.48867
2	Lesion	LiverFibrin	N	85	75.2212	0	0	***	-10.0056	61	96.8254	***	6.11478	24	100	***	3.53315
2	Lesion	LiverFibrin	Y	28	24.7788	26	100	***	10.0056	2	3.1746	***	-6.11478	0	0	***	-3.53315
2	Lesion	LiverVascular	N	66	58.4071	20	76.9231	*	2.17001	34	53.9683			12	50
2	Lesion	LiverVascular	Y	47	41.5929	6	23.0769	*	-2.17001	29	46.0317			12	50
2	Lesion	MusculoskeletalNecrosisulcer	N	9	7.9646	2	7.69231			2	3.1746	*	-2.0061	5	20.8333	*	2.27376
2	Lesion	MusculoskeletalNecrosisulcer	Y	104	92.0354	24	92.3077			61	96.8254	*	2.0061	19	79.1667	*	-2.27376
2	Lesion	MusculoskeletalSwellingoredema	N	109	96.4602	25	96.1538			61	96.8254			23	95.8333
2	Lesion	MusculoskeletalSwellingoredema	Y	4	3.53982	1	3.84615			2	3.1746			1	4.16667
2	Lesion	MusculoskeletalVascular	N	102	90.2655	25	96.1538			56	88.8889			21	87.5
2	Lesion	MusculoskeletalVascular	Y	11	9.73451	1	3.84615			7	11.1111			3	12.5
2	Lesion	RespiratoryFibrin	N	85	75.2212	0	0	***	-10.0056	61	96.8254	***	6.11478	24	100	***	3.53315
2	Lesion	RespiratoryFibrin	Y	28	24.7788	26	100	***	10.0056	2	3.1746	***	-6.11478	0	0	***	-3.53315
2	Lesion	RespiratorySwellingoredema	N	93	82.3009	22	84.6154			54	85.7143			17	70.8333
2	Lesion	RespiratorySwellingoredema	Y	20	17.6991	4	15.3846			9	14.2857			7	29.1667
2	Lesion	RespiratoryVascular	N	24	21.2389	10	38.4615	*	2.28477	12	19.0476			2	8.33333
2	Lesion	RespiratoryVascular	Y	89	78.7611	16	61.5385	*	-2.28477	51	80.9524			22	91.6667
2	Lesion	SpleenChangeincomposition	N	66	58.4071	18	69.2308			36	57.1429			12	50
2	Lesion	SpleenChangeincomposition	Y	47	41.5929	8	30.7692			27	42.8571			12	50
2	Lesion	SpleenVascular	N	60	53.0973	14	53.8462			31	49.2063			15	62.5
2	Lesion	SpleenVascular	Y	53	46.9027	12	46.1538			32	50.7937			9	37.5
3	Bacteria	Bordetellaavium	N	100	88.4956	25	96.1538			52	82.5397	*	-2.20945	23	95.8333
3	Bacteria	Bordetellaavium	Y	13	11.5044	1	3.84615			11	17.4603	*	2.20945	1	4.16667
3	Bacteria	Bordetellahinzii	N	106	93.8053	26	100			58	92.0635			22	91.6667
3	Bacteria	Bordetellahinzii	Y	7	6.19469	0	0			5	7.93651			2	8.33333
3	Bacteria	ClostridiumperfringensF	N	57	50.4425	12	46.1538			30	47.619			15	62.5
3	Bacteria	ClostridiumperfringensF	Y	56	49.5575	14	53.8462			33	52.381			9	37.5
3	Bacteria	Enterococcuscecorum	N	88	77.8761	19	73.0769			50	79.3651			19	79.1667
3	Bacteria	Enterococcuscecorum	Y	25	22.1239	7	26.9231			13	20.6349			5	20.8333
3	Bacteria	Enterococcusfaecalis	N	79	69.9115	19	73.0769			41	65.0794			19	79.1667
3	Bacteria	Enterococcusfaecalis	Y	34	30.0885	7	26.9231			22	34.9206			5	20.8333
3	Bacteria	Enterococcusfaecium	N	95	84.0708	23	88.4615			52	82.5397			20	83.3333
3	Bacteria	Enterococcusfaecium	Y	18	15.9292	3	11.5385			11	17.4603			4	16.6667
3	Bacteria	Enterococcushirae	N	109	96.4602	26	100			61	96.8254			22	91.6667
3	Bacteria	Enterococcushirae	Y	4	3.53982	0	0			2	3.1746			2	8.33333
3	Bacteria	Escherichiacoliinternal	N	45	39.823	5	19.2308	*	-2.45018	30	47.619			10	41.6667
3	Bacteria	Escherichiacoliinternal	Y	68	60.177	21	80.7692	*	2.45018	33	52.381			14	58.3333
3	Bacteria	Gallibacteriumanatis	N	102	90.2655	22	84.6154			59	93.6508			21	87.5
3	Bacteria	Gallibacteriumanatis	Y	11	9.73451	4	15.3846			4	6.34921			3	12.5
3	Bacteria	Klebsiellapneumoniae	N	108	95.5752	25	96.1538			60	95.2381			23	95.8333
3	Bacteria	Klebsiellapneumoniae	Y	5	4.42478	1	3.84615			3	4.7619			1	4.16667
3	Bacteria	Ornithobacteriumrhinotracheale	N	91	80.531	18	69.2308			54	85.7143			19	79.1667
3	Bacteria	Ornithobacteriumrhinotracheale	Y	22	19.469	8	30.7692			9	14.2857			5	20.8333
3	Bacteria	Riemerellaanatipestifer	N	105	92.9204	22	84.6154			60	95.2381			23	95.8333
3	Bacteria	Riemerellaanatipestifer	Y	8	7.07965	4	15.3846			3	4.7619			1	4.16667
3	Bacteria	Staphylococcusspp	N	81	71.6814	20	76.9231			42	66.6667			19	79.1667
3	Bacteria	Staphylococcusspp	Y	32	28.3186	6	23.0769			21	33.3333			5	20.8333
4	Eimeria	Cecum	High	12	10.6195	1	3.84615			4	6.34921			7	29.1667	**	2.90291
4	Eimeria	Cecum	Low	23	20.354	7	26.9231			10	15.873			6	25
4	Eimeria	Cecum	No	78	69.0265	18	69.2308			49	77.7778	*	2.21209	11	45.8333	**	-2.62775
4	Eimeria	MeckelDiverticulum	High	3	2.65487	0	0			2	3.1746			1	4.16667
4	Eimeria	MeckelDiverticulum	Low	15	13.2743	3	11.5385			5	7.93651			7	29.1667	*	2.32557
4	Eimeria	MeckelDiverticulum	No	95	84.0708	23	88.4615			56	88.8889			16	66.6667	*	-2.38788
4	Eimeria	Rectum	High	10	8.84956	0	0			6	9.52381			4	16.6667
4	Eimeria	Rectum	Low	17	15.0442	7	26.9231			5	7.93651	*	-2.29909	5	20.8333
4	Eimeria	Rectum	No	86	76.1062	19	73.0769			52	82.5397			15	62.5
4	Eimeria	Duodenum	High	1	0.884956	0	0			1	1.5873			0	0
4	Eimeria	Duodenum	Low	10	8.84956	3	11.5385			3	4.7619			4	16.6667
4	Eimeria	Duodenum	No	102	90.2655	23	88.4615			59	93.6508			20	83.3333
5	Viral	circulation_IB1	HSUS	13	11.5044	5	19.2308			6	9.52381			2	8.33333
5	Viral	circulation_IB1	No	40	35.3982	11	42.3077			22	34.9206			7	29.1667
5	Viral	circulation_IB1	SUS	13	11.5044	3	11.5385			5	7.93651			5	20.8333
5	Viral	circulation_IB1	Yes	47	41.5929	7	26.9231			30	47.619			10	41.6667
5	Viral	circulation_IBD	No	73	64.6018	18	69.2308			39	61.9048			16	66.6667
5	Viral	circulation_IBD	SUS	38	33.6283	6	23.0769			24	38.0952			8	33.3333
5	Viral	circulation_IBD	Yes	2	1.76991	2	7.69231			0	0			0	0
5	Viral	circulation_TRT	No	44	38.9381	16	61.5385	**	2.60633	24	38.0952			4	16.6667	*	-2.54116
5	Viral	circulation_TRT	SUS	46	40.708	8	30.7692			25	39.6825			13	54.1667
5	Viral	circulation_TRT	Yes	23	20.354	2	7.69231			14	22.2222			7	29.1667

## Sheet: Cluster result - quantitative
Variable	Overall	all	Cluster 1				Cluster 2				Cluster 3					SD - Standart deviation
	Mean	SD	Mean	SD	p	V	Mean	SD	p	V	Mean	SD	p	V		p - p-value of the t-test
Production performance																V - t-test value
FCR	1.57637	0.105283	1.58745	0.0675273			1.52418	0.0690188	***	-6.02248	1.7146	0.10346	***	6.86241
Mean age at slaughter	38.9222	1.34468	38.3427	1.20322	*	-2.56706	38.9103	1.41228			39.6679	0.923364	**	2.8987
Mean weight at slaughter	2.53589	0.157905	2.4772	0.141729	*	-2.21371	2.57442	0.133577	**	2.96466	2.49581	0.209638
Health and welfare performance
Mortality	5.68137	4.36463	5.11918	2.98392			4.48936	2.44379	***	-3.3179	9.839	7.0579	***	4.97884
Condemnation	0.540151	0.341875	0.675203	0.461111	*	2.35291	0.453315	0.250234	**	-3.08576	0.627019	0.34339
DOA - Dead on arrival at the slaughterhouse	0.00368249	0.00255446	0.00400615	0.00286354			0.00336078	0.00253016			0.00422115	0.0021656
General
EPEF	392.45	45.2516	387.62	37.7195			415.522	27.744	***	6.19415	331.259	35.714	***	-7.06778
Feet-pad lesion score
FPLS	64.7306	36.0098	62.5432	39.2191			60.7873	35.9429			78.8864	29.5341	*	2.05467

## Sheet: Cluster result - qualitative
Variable	Factor	Overall		Cluster 1				Cluster 2				Cluster 3					SD - Standart deviation
		N	(%)	N	(%)	p	V	N	(%)	p	V	N	(%)	p	V		p - p-value of the t-test
Context																	V - t-test value
Region	PL6	6	5.30973	0	0			5	7.8125			1	4.54545
	PL8a	25	22.1239	3	11.1111			19	29.6875	*	2.19662	3	13.6364
	PL8b	14	12.3894	1	3.7037			9	14.0625			4	18.1818
	PL9	68	60.177	23	85.1852	**	3.0926	31	48.4375	**	-2.89333	14	63.6364
Farm type	large	65	57.5221	10	37.037	*	-2.40411	38	59.375			17	77.2727	*	2.07092
	small	48	42.4779	17	62.963	*	2.40411	26	40.625			5	22.7273	*	-2.07092
Season	Automn	21	18.5841	5	18.5185			15	23.4375			1	4.54545
	Spring	36	31.8584	7	25.9259			19	29.6875			10	45.4545
	Summer	31	27.4336	9	33.3333			15	23.4375			7	31.8182
	Winter	25	22.1239	6	22.2222			15	23.4375			4	18.1818
ATB use	N	28	24.7788	5	18.5185			19	29.6875			4	18.1818
	Y	85	75.2212	22	81.4815			45	70.3125			18	81.8182
Lesion
Cardiovascular - change in composition	N	102	90.2655	22	81.4815			58	90.625			22	100
	Y	11	9.73451	5	18.5185			6	9.375			0	0
Cardiovascular - fibrin	N	86	76.1062	2	7.40741	***	-9.29143	62	96.875	***	6.03435	22	100	**	3.24928
	Y	27	23.8938	25	92.5926	***	9.29143	2	3.125	***	-6.03435	0	0	**	-3.24928
Cardiovascular - swelling, edema	N	106	93.8053	27	100			58	90.625			21	95.4545
	Y	7	6.19469	0	0			6	9.375			1	4.54545
Cardiovascular - thinning distended	N	79	69.9115	23	85.1852	*	1.9907	44	68.75			12	54.5455
	Y	34	30.0885	4	14.8148	*	-1.9907	20	31.25			10	45.4545
Celomic cavity - fibrin	N	98	86.7257	17	62.963	***	-3.72545	61	95.3125	**	2.99346	20	90.9091
	Y	15	13.2743	10	37.037	***	3.72545	3	4.6875	**	-2.99346	2	9.09091
Gastrointestinal - change in composition	N	110	97.3451	25	92.5926			64	100			21	95.4545
	Y	3	2.65487	2	7.40741			0	0			1	4.54545
Gastrointestinal - empty, abnormal content	N	103	91.1504	24	88.8889			58	90.625			21	95.4545
	Y	10	8.84956	3	11.1111			6	9.375			1	4.54545
Kidney/ureters - change in composition	N	26	23.0088	3	11.1111			21	32.8125	**	2.83984	2	9.09091
	Y	87	76.9912	24	88.8889			43	67.1875	**	-2.83984	20	90.9091
Kidney/ureters - uroliths	N	22	19.469	1	3.7037	*	-2.48688	13	20.3125			8	36.3636	*	2.0584
	Y	91	80.531	26	96.2963	*	2.48688	51	79.6875			14	63.6364	*	-2.0584
Kidney/ureters - vascular congestion	N	74	65.4867	22	81.4815	*	2.0014	42	65.625			10	45.4545	*	-2.10622
	Y	39	34.5133	5	18.5185	*	-2.0014	22	34.375			12	54.5455	*	2.10622
Liver - change in composition	N	102	90.2655	24	88.8889			60	93.75			18	81.8182
	Y	11	9.73451	3	11.1111			4	6.25			4	18.1818
Liver - fibrin	N	85	75.2212	0	0	***	-10.3724	63	98.4375	***	6.77379	22	100	***	3.3324
	Y	28	24.7788	27	100	***	10.3724	1	1.5625	***	-6.77379	0	0	***	-3.3324
Liver - vascular congestion	N	66	58.4071	20	74.0741			35	54.6875			11	50
	Y	47	41.5929	7	25.9259			29	45.3125			11	50
Musculoskeletal - necrosis, ulcer	N	9	7.9646	2	7.40741			2	3.125	*	-2.06035	5	22.7273	*	2.4307
	Y	104	92.0354	25	92.5926			62	96.875	*	2.06035	17	77.2727	*	-2.4307
Musculoskeletal - swelling, edema	N	109	96.4602	26	96.2963			62	96.875			21	95.4545
	Y	4	3.53982	1	3.7037			2	3.125			1	4.54545
Musculoskeletal - vascular congestion	N	102	90.2655	26	96.2963			56	87.5			20	90.9091
	Y	11	9.73451	1	3.7037			8	12.5			2	9.09091
Respiratory - fibrin	N	85	75.2212	0	0	***	-10.3724	63	98.4375	***	6.77379	22	100	***	3.3324
	Y	28	24.7788	27	100	***	10.3724	1	1.5625	***	-6.77379	0	0	***	-3.3324
Respiratory - swelling, edema	N	93	82.3009	23	85.1852			55	85.9375			15	68.1818
	Y	20	17.6991	4	14.8148			9	14.0625			7	31.8182
Respiratory - vascular congestion	N	24	21.2389	10	37.037	*	2.15761	12	18.75			2	9.09091
	Y	89	78.7611	17	62.963	*	-2.15761	52	81.25			20	90.9091
Spleen - change in composition	N	66	58.4071	18	66.6667			37	57.8125			11	50
	Y	47	41.5929	9	33.3333			27	42.1875			11	50
Spleen - vascular	N	60	53.0973	15	55.5556			32	50			13	59.0909
	Y	53	46.9027	12	44.4444			32	50			9	40.9091
Bacteria status
Bordetella avium	N	100	88.4956	26	96.2963			53	82.8125	*	-2.14636	21	95.4545
	Y	13	11.5044	1	3.7037			11	17.1875	*	2.14636	1	4.54545
Bordetella hinzii	N	106	93.8053	27	100			59	92.1875			20	90.9091
	Y	7	6.19469	0	0			5	7.8125			2	9.09091
Clostridium perfringens**	N	57	50.4425	12	44.4444			32	50			13	59.0909
	Y	56	49.5575	15	55.5556			32	50			9	40.9091
Enterococcus cecorum	N	88	77.8761	19	70.3704			52	81.25			17	77.2727
	Y	25	22.1239	8	29.6296			12	18.75			5	22.7273
Enterococcus faecalis	N	79	69.9115	20	74.0741			42	65.625			17	77.2727
	Y	34	30.0885	7	25.9259			22	34.375			5	22.7273
Enterococcus faecium	N	95	84.0708	23	85.1852			52	81.25			20	90.9091
	Y	18	15.9292	4	14.8148			12	18.75			2	9.09091
Enterococcus hirae	N	109	96.4602	27	100			62	96.875			20	90.9091
	Y	4	3.53982	0	0			2	3.125			2	9.09091
Escherichia coli**	N	45	39.823	5	18.5185	**	-2.60493	31	48.4375	*	2.11132	9	40.9091
	Y	68	60.177	22	81.4815	**	2.60493	33	51.5625	*	-2.11132	13	59.0909
Gallibacterium atis	N	102	90.2655	23	85.1852			60	93.75			19	86.3636
	Y	11	9.73451	4	14.8148			4	6.25			3	13.6364
Klebsiella pneumoniae	N	108	95.5752	26	96.2963			61	95.3125			21	95.4545
	Y	5	4.42478	1	3.7037			3	4.6875			1	4.54545
Ornithobacterium rhinotracheale	N	91	80.531	19	70.3704			55	85.9375			17	77.2727
	Y	22	19.469	8	29.6296			9	14.0625			5	22.7273
Riemerella anatipestifer	N	105	92.9204	23	85.1852			61	95.3125			21	95.4545
	Y	8	7.07965	4	14.8148			3	4.6875			1	4.54545
Staphylococcus spp	N	81	71.6814	21	77.7778			41	64.0625	*	-2.03172	19	86.3636
	Y	32	28.3186	6	22.2222			23	35.9375	*	2.03172	3	13.6364
Eimeria status
Duodenal loop - (E.acervulina)	High	1	0.884956	0	0			1	1.5625			0	0
	Low	10	8.84956	3	11.1111			4	6.25			3	13.6364
	No	102	90.2655	24	88.8889			59	92.1875			19	86.3636
Meckel's diverticulum - (E. maxima)	High	3	2.65487	0	0			2	3.125			1	4.54545
	Low	15	13.2743	3	11.1111			6	9.375			6	27.2727
	No	95	84.0708	24	88.8889			56	87.5			15	68.1818	*	-2.0665
Cecum - (E. tenella)	High	12	10.6195	1	3.7037			5	7.8125			6	27.2727	*	2.46646
	Low	23	20.354	7	25.9259			10	15.625			6	27.2727
	No	78	69.0265	19	70.3704			49	76.5625			10	45.4545	*	-2.52129
Rectum - (E. brunetti)	High	10	8.84956	0	0			7	10.9375			3	13.6364
	Low	17	15.0442	7	25.9259			5	7.8125	*	-2.37829	5	22.7273
	No	86	76.1062	20	74.0741			52	81.25			14	63.6364
Viral ciculation
IBV	HSUS	13	11.5044	5	18.5185			6	9.375			2	9.09091
	No	40	35.3982	11	40.7407			23	35.9375			6	27.2727
	SUS	13	11.5044	3	11.1111			5	7.8125			5	22.7273
	Yes	47	41.5929	8	29.6296			30	46.875			9	40.9091
IBDV	No	73	64.6018	19	70.3704			40	62.5			14	63.6364
	SUS	38	33.6283	6	22.2222			24	37.5			8	36.3636
	Yes	2	1.76991	2	7.40741			0	0			0	0
aMPV	No	44	38.9381	16	59.2593	*	2.40406	24	37.5			4	18.1818	*	-2.22717
	SUS	46	40.708	9	33.3333			26	40.625			11	50
	Yes	23	20.354	2	7.40741			14	21.875			7	31.8182

## Sheet: Cluster results - S
Variable	Factor	Overall		Cluster 1				Cluster 2				Cluster 3
		N	(%)	N	(%)	p	V	N	(%)	p	V	N	(%)	p	V
Context
Region	PL6	6	5.30973	0	0			5	7.93651			1	4.16667
	PL8a	25	22.1239	2	7.69231	*	-2.05862	18	28.5714			5	20.8333
	PL8b	14	12.3894	1	3.84615			9	14.2857			4	16.6667
	PL9	68	60.177	23	88.4615	***	3.45203	31	49.2063	**	-2.64925	14	58.3333
Farm type	large	65	57.5221	9	34.6154	**	-2.62309	37	58.7302			19	79.1667	*	2.41239
	small	48	42.4779	17	65.3846	**	2.62309	26	41.2698			5	20.8333	*	-2.41239
Season	Automn	21	18.5841	5	19.2308			15	23.8095			1	4.16667	*	-2.11387
	Spring	36	31.8584	6	23.0769			20	31.746			10	41.6667
	Summer	31	27.4336	9	34.6154			15	23.8095			7	29.1667
	Winter	25	22.1239	6	23.0769			13	20.6349			6	25
Lesion
Cardiovascular - fibrin	N	86	76.1062	2	7.69231	***	-8.93434	60	95.2381	***	5.40981	24	100	***	3.4457
	Y	27	23.8938	24	92.3077	***	8.93434	3	4.7619	***	-5.40981	0	0	***	-3.4457
Cardiovascular - thining distended	N	79	69.9115	23	88.4615	*	2.39462	44	69.8413			12	50	*	-2.27608
	Y	34	30.0885	3	11.5385	*	-2.39462	19	30.1587			12	50	*	2.27608
Celomic cavity - fibrin	N	98	86.7257	16	61.5385	***	-3.82909	60	95.2381	**	2.92028	22	91.6667
	Y	15	13.2743	10	38.4615	***	3.82909	3	4.7619	**	-2.92028	2	8.33333
Kidney/ureters - change in composition	N	26	23.0088	3	11.5385			21	33.3333	**	2.93731	2	8.33333
	Y	87	76.9912	23	88.4615			42	66.6667	**	-2.93731	22	91.6667
Kidney/ureters - urates	N	22	19.469	1	3.84615	*	-2.39726	13	20.6349			8	33.3333
	Y	91	80.531	25	96.1538	*	2.39726	50	79.3651			16	66.6667
Kidney/ureters - vascular congestion	N	74	65.4867	21	80.7692			42	66.6667			11	45.8333	*	-2.18754
	Y	39	34.5133	5	19.2308			21	33.3333			13	54.1667	*	2.18754
Liver - change in composition	N	102	90.2655	23	88.4615			61	96.8254	*	2.55003	18	75	*	-2.48867
	Y	11	9.73451	3	11.5385			2	3.1746	*	-2.55003	6	25	*	2.48867
Liver - fibrin	N	85	75.2212	0	0	***	-10.0056	61	96.8254	***	6.11478	24	100	***	3.53315
	Y	28	24.7788	26	100	***	10.0056	2	3.1746	***	-6.11478	0	0	***	-3.53315
Liver - vascular congestion	N	66	58.4071	20	76.9231	*	2.17001	34	53.9683			12	50
	Y	47	41.5929	6	23.0769	*	-2.17001	29	46.0317			12	50
Musculoskeletal - necrosis/ulcer	N	9	7.9646	2	7.69231			2	3.1746	*	-2.0061	5	20.8333	*	2.27376
	Y	104	92.0354	24	92.3077			61	96.8254	*	2.0061	19	79.1667	*	-2.27376
Respiratory - fibrin	N	85	75.2212	0	0	***	-10.0056	61	96.8254	***	6.11478	24	100	***	3.53315
	Y	28	24.7788	26	100	***	10.0056	2	3.1746	***	-6.11478	0	0	***	-3.53315
Respiratory - vascular congestion	N	24	21.2389	10	38.4615	*	2.28477	12	19.0476			2	8.33333
	Y	89	78.7611	16	61.5385	*	-2.28477	51	80.9524			22	91.6667
Bacteria status
Bordetella avium	N	100	88.4956	25	96.1538			52	82.5397	*	-2.20945	23	95.8333
	Y	13	11.5044	1	3.84615			11	17.4603	*	2.20945	1	4.16667
Escherichia coli**	N	45	39.823	5	19.2308	*	-2.45018	30	47.619			10	41.6667
	Y	68	60.177	21	80.7692	*	2.45018	33	52.381			14	58.3333
Eimeria status
E.maxima	High	3	2.65487	0	0			2	3.1746			1	4.16667
	Low	15	13.2743	3	11.5385			5	7.93651			7	29.1667	*	2.32557
	No	95	84.0708	23	88.4615			56	88.8889			16	66.6667	*	-2.38788
E.tenella	High	12	10.6195	1	3.84615			4	6.34921			7	29.1667	**	2.90291
	Low	23	20.354	7	26.9231			10	15.873			6	25
	No	78	69.0265	18	69.2308			49	77.7778	*	2.21209	11	45.8333	**	-2.62775
E.brunetti	High	10	8.84956	0	0			6	9.52381			4	16.6667
	Low	17	15.0442	7	26.9231			5	7.93651	*	-2.29909	5	20.8333
	No	86	76.1062	19	73.0769			52	82.5397			15	62.5
Viral ciculation
TRT	No	44	38.9381	16	61.5385	**	2.60633	24	38.0952			4	16.6667	*	-2.54116
	SUS	46	40.708	8	30.7692			25	39.6825			13	54.1667
	Yes	23	20.354	2	7.69231			14	22.2222			7	29.1667

## Sheet: ClusterresultsquantiStudy
Column1	class	Mean_Overall	sd_Overall	Mean_1	sd_1	Cluster_1_p.value	Cluster_1_v.test	Mean_2	sd_2	Cluster_2_p.value	Cluster_2_v.test	Mean_3	sd_3	Cluster_3_p.value	Cluster_3_v.test
1	EPEF	392,449947622124	45,2516032602691	387,255636469231	38,4179550576324	NA	NA	416,581261006349	26,98120076745	***	6,36314006755415	334,732420404167	36,0979920880156	***	-7,04082556447593
2	FCR	1,5763705480531	0,105283339001774	1,58857087680769	0,0686088617764305	NA	NA	1,52365915361905	0,0693203067108091	***	-5,97405683017916	1,701520935625	0,108557130911837	***	6,56179092056048
3	MeanAgeAtSlaughter	38,9222011404425	1,34467678332379	38,3116126226923	1,21596586964075	**	-2,63874240241357	38,9203484920635	1,42242443026422	NA	NA	39,5885352366667	0,926788045704321	**	2,73541969379833
4	MeanWeightAtSlaughter	2,53588506938938	0,157905383428816	2,47684993830769	0,144524026795167	*	-2,17260044797266	2,57929995550794	0,129569429932049	**	3,28069777372947	2,48587571866667	0,204321551240429	NA	NA
5	Mortality	5,68137357127434	4,36462744526459	5,21776001553846	2,9978421842983	NA	NA	4,43193696050794	2,46531555294295	***	-3,41579298657451	9,46339269325	6,86792445391702	***	4,78328634785867
6	Condemnation	0,540150907964602	0,341874853484633	0,695018273076923	0,458369622878239	**	2,63244327297452	0,44252650952381	0,246012008209423	***	-3,40734185082764	0,628641975	0,340939622884421	NA	NA
7	DOA	0,00368248752212389	0,00255445529986405	0,00413050153846154	0,00284493120550595	NA	NA	0,00331480457142857	0,00257097125875463	NA	NA	0,00416230675	0,00207900256608109	NA	NA
8	FPLS	64,7305801376598	36,0098061775025	64,948717948718	37,9101111079422	NA	NA	60,2760141093474	36,7001028284103	NA	NA	76,1875	30,497616621061	NA	NA
